# Supplementary material for: Synergistic Effects of 9,10-Dihydro-9-oxa-10-phosphaphenanthrene-10-oxide-Based Derivative and Modified Sepiolite on Flame-Retarded Poly (Ethylene Oxide)–Poly (Butylene Adipate-Co-Terephthalate) Composites
Source: Polymers (Basel). 2023 Dec 22;16(1):45. doi: 10.3390/polym16010045 (PMC10781121; doi:10.3390/polym16010045)
Supplement: Supplementary file 1 [file polymers-16-00045-s001.zip]

Archive with 1 entries (1 files):
- polymers-2735973-supplementary.pdf
